# Supplementary material for: Moran’s I quantifies spatio-temporal pattern formation in neural imaging data
Source: Bioinformatics. 2017 May 31;33(19):3072–9. doi: 10.1093/bioinformatics/btx351 (PMC5870747; doi:10.1093/bioinformatics/btx351)
Supplement: Supplementary Data [file suppl_data_btx351.zip]

Archive with 2 entries (2 files):
- SupplementaryExampleCode2.py
- SupplementaryExampleCode1.py
