# Supplementary material for: Moran’s I quantifies spatio-temporal pattern formation in neural imaging data
Source: Bioinformatics. 2017 May 31;33(19):3072–9. doi: 10.1093/bioinformatics/btx351 (PMC5870747; doi:10.1093/bioinformatics/btx351)
Supplement: Supplementary Data [file suppl_data_btx351.zip › SupplementaryExampleCode2.py]

# SupplementaryExampleCode2.py calculates Moran's I for randomly generated phase data on an NxN grid, similar to what has been calculated in Figures 2 A-H of the main text.

from pylab import*

# Follwing function defines an adjacency matrix that will be later used to calculate Moran's I
def MakeAdjMatrixGrid(data):
    len_x = data.shape[0]
    len_y = data.shape[1]
    flattened_nonan_data = data.flatten()[~np.isnan(data.flatten())]

    W = zeros(len(flattened_nonan_data)*len(flattened_nonan_data)).reshape(len(flattened_nonan_data),len(flattened_nonan_data))
    c_Nan1 = 0
    for i in xrange(0, len_x):
        for j in xrange(0, len_y):
            if isnan(data[i][j]) == True:
                c_Nan1 += 1
            if isnan(data[i][j]) != True:
                c_Nan2 = 0
                for n in xrange(0, len_x):
                    for m in xrange(0, len_y):
                        if isnan(data[n][m]) == True:
                            c_Nan2 += 1
                        if isnan(data[n][m]) != True:
                            dist = sqrt((i-n)**2+(j-m)**2)
                            if dist == 1:
                                w = 1.
                                W[i*len_y + j - c_Nan1][n*len_y + m - c_Nan2] = 1
                            else:
                                w = 0.
    return W


def phase_diff_on_circle(x, y):
    return arctan2(sin(x-y), cos(x-y))

# Calculates Moran's I, using the data and a corresponding adjacency matrix as an input
def MoransICyclicVariates(Data, WeightMatrix):
    total_mean = arctan2(sum(sin(Data)), sum(cos(Data)))
    val = len(Data) * ( np.dot(phase_diff_on_circle(Data, total_mean), np.dot(WeightMatrix, phase_diff_on_circle(Data, total_mean))) ) / sum(WeightMatrix) / sum( phase_diff_on_circle(Data, total_mean)**2 )
    return val


# Generate NxN randomly sampled phase values from a uniform distribution on the interval [-pi, pi[
N = 20
phase_data = random_sample(N*N)*2.*pi - pi

# In order to construct an adjacency matrix, assume that the phases are arranged on an NxN grid
adj_array = MakeAdjMatrixGrid(ones(N*N).reshape(N, N))
# Calculate Moran's I by means of the above defined function "MoransICyclicVariates"
MI = MoransICyclicVariates(phase_data, adj_array)

# Plot phase the phase data and the calculated Moran's I
fig=figure(figsize=(4, 3))
imshow(phase_data.reshape(N, N), interpolation="nearest", cmap="hsv", vmin=-pi, vmax=pi)
xticks([])
yticks([])
text(10, 18, r"I$_{\theta}$ = " + str(round(MI, 2)), bbox={'facecolor':'white', 'alpha':0.9, 'pad':5}, fontsize=15, verticalalignment='bottom', horizontalalignment="center")
cbar = colorbar()
cbar.set_ticks([-pi, 0, pi])
cbar.set_ticklabels(["$-\pi$", "$0$", "$\pi$"])
cbar.set_label(r"$\theta$ [rad]")
fig.tight_layout()

show()
