# Supplementary material for: Moran’s I quantifies spatio-temporal pattern formation in neural imaging data
Source: Bioinformatics. 2017 May 31;33(19):3072–9. doi: 10.1093/bioinformatics/btx351 (PMC5870747; doi:10.1093/bioinformatics/btx351)
Supplement: Supplementary Data [file suppl_data_btx351.zip › SupplementaryExampleCode1.py]

# SupplementaryExampleCode1.py reproduce Figures 1 A-C of the Main Text

from pylab import*

# Following function determines Moran's I on a grid for non-cyclic random variates
def moransI_square(data):
    sum_w   = 0
    total_sum = 0
    len_x = data.shape[0]
    len_y = data.shape[1]
    NaNFilteredData = data.flatten()[argwhere(~isnan(data).flatten())].flatten()
    total_mean = mean(NaNFilteredData)
    for i in xrange(0, len_x):
        for j in xrange(0, len_y):
            if isnan(data[i][j]) != True:
                for n in xrange(0, len_x):
                    for m in xrange(0, len_y):
                        if isnan(data[n][m]) != True:
                            dist = sqrt((i-n)**2+(j-m)**2)
                            if dist == 1:
                                w = 1.
                            else:
                                w = 0.
                            sum_w += w
                            total_sum += w * ( data[i][j] - total_mean ) * ( data[n][m] - total_mean )
    val = sum(~isnan(data).flatten()) * total_sum / sum_w / sum( (NaNFilteredData - total_mean)**2 )
    return val

N = 10

fig=figure(figsize=(5, 2))
ax1 = plt.subplot2grid((1,3), (0, 0))
ax2 = plt.subplot2grid((1,3), (0, 1))
ax3 = plt.subplot2grid((1,3), (0, 2))

# Generate an NxN grid where the upper half of the grid adopts values of 1 while the lower half of the grid adopts values of 0
data = ones(N*N).reshape(N,N)
data[N/2:] = zeros(N/2*N).reshape(N/2, N)
data = array(data, dtype=float)
MI = moransI_square(data)

# Plotting of Subfigure 1 A
ax1.imshow(data, interpolation="nearest", cmap=get_cmap("Greys"), vmax=1.5)
ax1.text(1, 1, "A", bbox={'facecolor':'white', 'alpha':0.9, 'pad':5}, fontsize=20, verticalalignment='top', horizontalalignment="left")
ax1.text(4.5, 8, "$I=%.2f$"%MI, bbox={'facecolor':'white', 'alpha':0.9, 'pad':5}, fontsize=12, verticalalignment='bottom', horizontalalignment="center")
ax1.set_xticklabels([])
ax1.set_yticklabels([])

# Generate an NxN grid with a checkerboard pattern of 0's and 1's
data = (arange((N+1)*(N+1))%2).reshape((N+1), (N+1))
data = data[0:N, 0:N]
data = array(data, dtype=float)
MI = moransI_square(data)

# Plotting of Subfigure 1 B
ax2.imshow(data, interpolation="nearest", cmap=get_cmap("Greys"), vmax=1.5)
ax2.text(1, 1, "B", bbox={'facecolor':'white', 'alpha':0.9, 'pad':5}, fontsize=20, verticalalignment='top', horizontalalignment="left")
ax2.text(4.5, 8, "$I=%.1f$"%MI, bbox={'facecolor':'white', 'alpha':0.9, 'pad':5}, fontsize=12, verticalalignment='bottom', horizontalalignment="center")
ax2.set_xticklabels([])
ax2.set_yticklabels([])

# Generate an NxN grid with a random pattern of 0's and 1's (both assignes with the same probability of 0.5)
data = randint(2, size=N*N).reshape(N,N)
data = array(data, dtype=float)
MI = moransI_square(data)

# Plotting of Subfigure 1 C
ax3.imshow(data, interpolation="nearest", cmap=get_cmap("Greys"), vmax=1.5)
ax3.text(1, 1, "C", bbox={'facecolor':'white', 'alpha':0.9, 'pad':5}, fontsize=20, verticalalignment='top', horizontalalignment="left")
ax3.text(4.5, 8, "$I=%.2f$"%MI, bbox={'facecolor':'white', 'alpha':0.9, 'pad':5}, fontsize=12, verticalalignment='bottom', horizontalalignment="center")
ax3.set_xticklabels([])
ax3.set_yticklabels([])

fig.tight_layout()

show()
